# Supplementary material for: Bridging policy gaps in clinical trial volunteering: public and healthcare professional perspectives in England
Source: BMJ Open Ophthalmol. 2026 Jul 28;11(3):e002903. doi: 10.1136/bmjophth-2026-002903 (PMC13422919; doi:10.1136/bmjophth-2026-002903)
Supplement: online supplemental file 1 [file bmjophth-11-3-s001.xlsx]

## Sheet: FOI Responses
Name of Organisation	Contacted	Policy Held
University of Birmingham	Yes	No
Aston University	Yes	No
Birmingham City University	Yes	No
University of Wolverhampton	Yes	No
Coventry University	Yes	No
University College Birmingham	Yes	No
University of Warwick	Yes	No
Harper Adams University	Yes	No
University of Worcester	Yes	No
Newman University	Yes	No
West Midlands Combined Authority	Yes
West Midlands Police	Yes	No
Transport for West Midlands	Yes
West Midlands Fire Service	Yes	No
Midlands Innovation	Yes
University Hospitals Birmingham	Yes	No
Sandwell and West Birmingham Hospital NHS Trust	Yes	No
Birmingham Women's and Children's Hospital NHS Foundation Trust	Yes	No
Birmingham and Solihull Mental Health NHS foundation Trust	Yes	No
Black country and West Birmingham CCG	Yes	No
Birmingham and Solihull CCG	Yes	No
Birmingham Dental Hospital	Yes
Royal Orthapaedic Hospital NHS Trust	Yes	No
Birmingham Community Healthcare NHS Foundation Trust	Yes	No
West Midlands Ambulance Service NHS Trust	Yes	No
Greater Birmingham Chamber of Commerce	Yes	No
NHS Dudley CCG	Yes
Black Country Partnership NHS Foundation Trust	Yes	No
Dudley Group of Hospitals NHS Trust	Yes	No
Royal Wolverhampton NHS Trust	Yes	No
Walsall Hospital NHS Trust	Yes	No
NHS South Warwickshire	Yes
Coventry and Warwickshire Partnership CCG	Yes	No
University Hospitals Coventry and Warwickshire NHS Trust (Acute)	Yes	No
George Eliot Hospital NHS Trust (Acute)	Yes	No
South Warwickshire NHS Foundation Trust (Acute)	Yes	No
Coventry and Rugby GP Alliance	Yes
Wye Valley NHS Trust (Acute)	Yes	No
2gether NHS Foundation Trust (Mental Health)	Yes
Worcestershire Acute Hospitals NHS Trust (Acute)	Yes	No
Worcestershire Health and Care NHS Trust (Community Health)	Yes	No
King Edwards VI Acadamy Trust	Yes	No
Fairfax Multi Academy Trust	Yes	No
Birmingham Diocesan Multi Academy Trust	Yes
All Saints Multi Academy Trust	Yes
Central Region Schools Trust	Yes
Equitas Acadamies School	Yes
Orminston Academies Trust	Yes	No
Barnsley Borough Council	Yes	Yes	Covered in special voluntry paid leave
Birmingham City Council	Yes	No
Bradford City Council	Yes	No
Bolton Borough Council	Yes	No
Bury Borough Council	Yes	No
Calderdale Borough Council	Yes	No
Coventry City Council	Yes	No
Doncaster Borough Council	Yes	Yes
Dudley Borough Council	Yes	Yes	7 days special leave paid policy
Gateshead Borough Council	Yes	No
Kirklees Borough Council	Yes	No
Knowsley Borough Council	Yes	No
Leeds City Council	Yes	No
Liverpool City Council	Yes	No
Manchester City Council	Yes	No
North Tyneside Borough Council	Yes	No
Newcastle Upon Tyne City Council	Yes	No
Oldham Borough Council	Yes	No
Rochdale Borough Council	Yes	No
Rotherham Borough Council	Yes	No
South Tyneside Borough Council	Yes	No
Salford City Council	Yes	No
Sandwell Borough Council	Yes
Sefton Borough Council	Yes	No
Sheffield City Council	Yes	No	Discretionary leave is available and would apply
Solihull Borough Council	Yes	No
St Helens Borough Council	Yes	No
Stockport Borough Council	Yes	No
Sunderland City Council	Yes	No
Tameside Borough Council	Yes	No
Trafford Borough Council	Yes	No
Wakefield City Council	Yes	No
Walsall Borough Council	Yes	No
Wigan Borough Council	Yes	No
Wirral Borough Council	Yes	No
Wolverhampton City Council	Yes	No
Bath and North East Somerset Council	Yes	No
Bedford Borough Council	Yes	No
Blackburn with Darwen Borough Council	Yes	No	however this would likely be covered under special discretionary leave and would be dealt with on a case by case basis
Blackpool Council	Yes	No
Bournemouth, Christchurch and Poole Council	Yes	No
Bracknell Forest Borough Council	Yes	No
Brighton and Hove City Council	Yes	No
Bristol City Council	Yes	No
Buckinghamshire Council	Yes	No
Central Bedfordshire Council	Yes	No
Cheshire East Council	Yes	No	Unpaid leave
Cheshire West and Chester Council	Yes	No
Cornwall Council	Yes	Yes	Have volunteering policy- 2 days paid leave in a year. Excludes, teachers, school based employees and fire fighters
Durham County Council	Yes	No	Have a 1:1 with line manager and could have some paid time off
Darlington Borough Council	Yes	No
Derby City Council	Yes	No
Dorset Council	Yes	No
East Riding of Yorkshire Council	Yes	No
Halton Borough Council	Yes	No
Hartlepool Borough Council	Yes	No
Herefordshire Council	Yes	No
Isle of Wight Council	Yes	Yes	up to 5 days
Hull City Council	Yes	No
Leicester City Council	Yes	No
Luton Borough Council	Yes	No	Luton Council does not have a policy that specifically covers absence from work for employees participating in medical trials/medical research. However it is possible, depending on the circumstances, that attending appointments for clinical trials could be classed as disability leave, which can be either paid or unpaid. The attached extract from the council’s Compassionate and Special Leave Proce…
Medway Council	Yes	No	As a result, employees that would like to take part in clinical trials or medical research would need to take annual leave or unpaid leave following our HR Policy guidelines.
Middlesbrough Borough Council	Yes	No
Milton Keynes Council	Yes	No
North East Lincolnshire Council	Yes	No
North Lincolnshire Council	Yes	No
North Northamptonshire Council	Yes	No
North Somerset Council	Yes	No
Northumberland County Council	Yes	No
Nottingham City Council	Yes	No	Medical appointments which have not been referred by a qualified medical practitioner (e.g. GP, hospital consultant, Occupational Health), must be arranged outside of the normal working day or leave should be used to attend them.
Peterborough City Council	Yes	No	it could involve taking a combination of annual leave/ TOIL (if accrued) or flexi leave (if accrued). Employees could also request to take a period of unpaid leave. Any sickness related absence is covered by the Sickness and Absence Management policy
Plymouth City Council	Yes	No
Portsmouth City Council	Yes	No
Reading Borough Council	Yes	No	Our approach if such a situation were to occur would be to ask the employee to cover their absence with annual leave or flexi-leave
Redcar and Cleveland Borough Council	Yes	No
Rutland County Council	Yes
Shropshire Council	Yes	No
Slough Borough Council	Yes	No
Southampton City Council	Yes	No
Southend-on-Sea Borough Council	Yes	No
South Gloucestershire Council	Yes	No	Unpaid leave
Stockton-on-Tees Borough Council	Yes	No	The Council does not have a specific policy relating to clinical trial appointments but does have a very flexible Work-Life Balance & Attendance Policy which provides advice and guidance on options to support our employees cover absences from work including paid and unpaid leave of absence.
Stoke-on-Trent City Council	Yes	No
Swindon Borough Council	Yes	No
Telford and Wrekin Borough Council	Yes	No
Thurrock Council	Yes	No
Torbay Council	Yes	No
Warrington Borough Council	Yes	No
West Berkshire Council	Yes	No
West Northamptonshire Council	Yes	No
Wiltshire Council	Yes	No
Windsor and Maidenhead Borough Council	Yes	No
Wokingham Borough Council	Yes	No
City of York Council	Yes	No
Cambridgeshire County Council	Yes	No	Annual leave to do so
Cumbria County Council	Yes
Derbyshire County Council	Yes	No	Absence as a result of participating in medical research would be covered under sick scheme, or leave
Devon County Council	Yes	No
East Sussex County Council	Yes	No
Essex County Council	Yes	No	Any absence resulting from such a programme would be treated in accordance with our general Sickness and Absence policy
Gloucestershire County Council	Yes	No
Hampshire County Council	Yes	No
Hertfordshire County Council	Yes	No
Kent County Council	Yes	No
Lancashire County Council	Yes	No
Leicestershire County Council	Yes	No
Lincolnshire County Council	Yes	No
Norfolk County Council	Yes	No
North Yorkshire County Council	Yes	No
Nottinghamshire County Council	Yes
Oxfordshire County Council	Yes	No	Flexi time would allow an employee to attend a trial and then make up the hours on a different day(s).
Somerset County Council	Yes	No
Staffordshire County Council	Yes	No
Suffolk County Council	Yes	No
Surrey County Council	Yes	No
Warwickshire County Council	Yes	No
West Sussex County Council	Yes	No	Flexi leave or special leave
Worcestershire County Council	Yes	No
Adur District Council	Yes	No
Allerdale District Council	Yes	No
Amber Valley Borough Council	Yes	No
Arun District Council	Yes
Ashfield District Council	Yes	No
Ashford Borough Council	Yes
Babergh District Council	Yes
Barrow-in-Furness Borough Council	Yes	No
Basildon Borough Council	Yes	No
Basingstoke & Deane Borough Council	Yes	No
Bassetlaw District Council	Yes
Blaby District Council	Yes	No
Bolsover District Council	Yes	No
Boston Borough Council	Yes	No
Braintree District Council	Yes	No
Breckland District Council	Yes	No
Brentwood Borough Council	Yes
Broadland District Council	Yes	No
Bromsgrove District Council	Yes	No
Broxbourne Borough Council	Yes	No
Broxtowe Borough Council	Yes
Burnley Borough Council	Yes	No
Cambridge City Council	Yes	No
Cannock Chase District Council	Yes	No
Canterbury City Council	Yes	No
Carlisle City Council	Yes	No
Castle Point District Council	Yes
Charnwood Borough Council	Yes	No
Chelmsford City Council	Yes	No
Cheltenham Borough Council	Yes	No
Cherwell District Council	Yes	No
Chesterfield Borough Council	Yes	No
Chichester District Council	Yes	No
Chorley Borough Council	Yes	No
Colchester Borough Council	Yes
Copeland Borough Council	Yes	No
Cotswold District Council	Yes	No
Craven District Council	Yes	No
Crawley Borough Council	Yes	No
Dacorum Borough Council	Yes	No
Dartford Borough Council	Yes	No
Derbyshire Dales District Council	Yes	No
Dover District Council	Yes	No
East Cambridgeshire District Council	Yes	No
East Devon District Council	Yes	No
East Hampshire District Council	Yes	No
East Hertfordshire District Council	Yes
East Lindsey District Council	Yes	No
East Staffordshire Borough Council	Yes	No
East Suffolk Council	Yes	No
Eastbourne Borough Council	Yes	No
Eastleigh Borough Council	Yes	No
Eden District Council	Yes	No
Elmbridge Borough Council	Yes	No
Epping Forest District Council	Yes	No	An employee wishing to have time off for general appointments would request annual leave or unpaid leave
Epsom & Ewell Borough Council	Yes	No
Erewash Borough Council	Yes	No
Exeter City Council	Yes	No
Fareham Borough Council	Yes	No
Fenland District Council	Yes	No
Folkestone and Hythe District Council	Yes	No
Forest of Dean District Council	Yes	No
Fylde Borough Council	Yes	No	unpaid or annual leave
Gedling Borough Council	Yes	No
Gloucester City Council	Yes
Gosport Borough Council	Yes	No
Gravesham Borough Council	Yes	No
Great Yarmouth Borough Council	Yes	No
Guildford Borough Council	Yes	No
Hambleton District Council	Yes	No
Harborough District Council	Yes	No
Harlow District Council	Yes	No
Harrogate Borough Council	Yes
Hart District Council	Yes	No
Hastings Borough Council	Yes
Havant Borough Council	Yes	No
Hertsmere Borough Council	Yes	No
High Peak Borough Council	Yes	No
Hinckley and Bosworth Borough Council	Yes	No
Horsham District Council	Yes	No	special leave policy might apply in this circumstance
Huntingdonshire District Council	Yes	No
Hyndburn Borough Council	Yes	No
Ipswich Borough Council	Yes	No
Kings Lynn & West Norfolk Borough Council	Yes	No	Unpaid leave, sickness leave, flexible working
Lancaster City Council	Yes	No
Lewes District Council	Yes	No
Lichfield City Council	Yes	No
Lincoln City Council	Yes	No
Maidstone Borough Council	Yes	No
Maldon District Council	Yes	No
Malvern Hills District Council	Yes	No
Mansfield District Council	Yes
Melton Borough Council	Yes	No
Mendip District Council	Yes	No
Mid Devon District Council	Yes	No
Mid Suffolk District Council	Yes
Mid Sussex District Council	Yes	No
Mole Valley District Council	Yes	No
North Devon District Council	Yes	No
North East Derbyshire District Council	Yes	No
North Hertfordshire District Council	Yes	No
North Kesteven District Council	Yes	No
North Norfolk District Council	Yes	No
North West Leicestershire District Council	Yes	No	however we would consider requests from employees wishing to take part on their individual merit.
North Warwickshire Borough Council	Yes	No
New Forest District Council	Yes	No
Newark & Sherwood District Council	Yes	No
Newcastle-Under-Lyme Borough Council	Yes	No
Norwich City Council	Yes	No
Nuneaton & Bedworth Borough Council	Yes	No
Oadby & Wigston Borough Council	Yes	No
Oxford City Council	Yes	No
Pendle Borough Council	Yes	No
Preston City Council	Yes	No
Redditch Borough Council	Yes	No
Reigate & Banstead Borough Council	Yes
Ribble Valley Borough Council	Yes	No
Richmondshire District Council	Yes	No
Rochford District Council	Yes	No
Rossendale Borough Council	Yes	No
Rother District Council	Yes	No
Runnymede Borough Council	Yes	No
Rushcliffe Borough Council	Yes	No
Rushmoor Borough Council	Yes	No
Ryedale District Council	Yes	No
Somerset West and Taunton Council	Yes	No
South Cambridgeshire District Council	Yes	No
South Derbyshire District Council	Yes	No
South Hams District Council	Yes	No
South Holland District Council	Yes	No	Most likely if an employee wished to do such a thing, they would take either annual leave or unpaid leave.
South Kesteven District Council	Yes	No
South Lakeland District Council	Yes	No
South Norfolk District Council	Yes	No
South Oxfordshire District Council	Yes	No
South Ribble Borough Council	Yes
South Somerset District Council	Yes	No
South Staffordshire District Council	Yes	No
Scarborough Borough Council	Yes	No
Sedgemoor District Council	Yes
Selby District Council	Yes	No
Sevenoaks District Council	Yes	No
Spelthorne Borough Council	Yes	No
St Albans City Council	Yes	No
Stafford Borough Council	Yes	No	Employees would need to book leave/take unpaid leave unless linked to a condition that would be covered by sickness absence.
Staffordshire Moorlands District Council	Yes	No
Stevenage Borough Council	Yes	No
Stratford on Avon District Council	Yes	No
Stroud District Council	Yes	No
Surrey Heath Borough Council	Yes	No	At Surrey Heath we have a Special Leave Policy and if the employee was requesting time out from work they would have approach their Line Manager. The Manager should discuss the request with the HR Head of Performance and Communications. Whether the request was approved would depend on: • the employees duties • the time required to carry them out • the impact on the employer’s business.
Swale Borough Council	Yes	No
Tamworth Borough Council	Yes	No
Tandridge District Council	Yes	No
Teignbridge District Council	Yes	No
Tendring District Council	Yes	No
Test Valley Borough Council	Yes	No
Tewkesbury Borough Council	Yes	No
Thanet District Council	Yes	No
Three Rivers District Council	Yes	No
Tonbridge & Malling Borough Council	Yes	No
Torridge District Council	Yes	No
Tunbridge Wells Borough Council	Yes	No
Uttlesford District Council	Yes
Vale of White Horse District Council	Yes	No
Warwick District Council	Yes	No
Watford Borough Council	Yes
Waverley Borough Council	Yes	No
Wealden District Council	Yes	No	we can advise that any request for absence from work for an employee participating in Medical Research or treatment as part of a Clinical Trial would be considered as part of our Conditions of Service relating to employee requests for leave associated with Public Duties, which stipulates:- “Subject to agreement with their Head of Service employees may be granted up to five days leave with pay or …
Welwyn Hatfield Borough Council	Yes	No	Staff would be required use their annual leave if they were to participate in the Clinical Trial.
West Devon District Council	Yes	No
West Lancashire District Council	Yes	No
West Lindsey District Council	Yes	No
West Oxfordshire District Council	Yes	No
West Suffolk Council	Yes
Winchester City Council	Yes	No
Woking Borough Council	Yes	No
Worcester City Council	Yes	No
Worthing Borough Council	Yes	No
Wychavon District Council	Yes	No
Wyre Borough Council	Yes	No
Wyre Forest District Council	Yes	No
Barking and Dagenham	Yes	No
Barnet	Yes	No
Bexley	Yes	No	Sickness policy
Brent	Yes	No	We do not specifically have leave for medical research treatment, we have provided examples in the Time Off policy for which special paid leave will be granted so that managers can get an idea for the amounts of leave to provide at their discretion. For example, 1 day may be granted for undergoing a course of necessary medical treatment as recommended by a GP or other qualified medical specialist…
Bromley	Yes
Camden	Yes	No
Croydon	Yes	No
Ealing	Yes	No
Enfield	Yes	No
Greenwich	Yes	No
Hackney	Yes	No
Hammersmith and Fulham	Yes	No
Haringey	Yes	No
Harrow	Yes	No
Havering	Yes	No
Hillingdon	Yes	No
Hounslow	Yes	No
Islington	Yes	No
Kensington and Chelsea	Yes	No
Kingston upon Thames	Yes	No
Lambeth	Yes	No
Lewisham	Yes	No
Merton	Yes	No
Newham	Yes	No
Redbridge	Yes	No	We would advise that any such request would be considered in the same way as any request for time off. The manager would consider the request, bearing in mind length of time and the needs of the service. If agreed the time off would be taken either as annual leave or if they do not wish to use their leave or have no leave left to take, this can be agreed as unpaid time off. Our understanding is t…
Richmond upon Thames	Yes	No
Southwark	Yes	No
Sutton	Yes	No
Tower Hamlets	Yes	No
Waltham Forest	Yes	No
Wandsworth	Yes	No
Westminster	Yes	No	If an employee would like to participate in a medical trial, we would encourage them to have a discussion with their line manager to agree some authorised time off, as either special leave or annual leave

## Sheet: FOI Request 
I am writing to you under the Freedom of Information Act 2000 to request the following information from HR department]. Please may you provide me with:
- Policy(s) relating to absence from work for an employee participating in Medical Research for healthy Volunteers or Patients that are receiving treatment as part of a Clinical Trial.
Clinical trials are research studies performed in people that are aimed at evaluating a medical, surgical, or behavioural intervention. They are the primary way that researchers find out if a new treatment, like a new drug or diet or medical device (for example, a pacemaker) is safe and effective in people. Often a clinical trial is used to learn if a new treatment is more effective and/or has le…
I am asking this question in my capacity as a Research Practitioner working in the field of medical research. As part of our Patient and Public initiative (PPI) engagement, we have had feedback on this issue. This feedback relates directly to working individuals and their corresponding employee HR policies. Potentially this activity could require sick leave and/or unpaid absence from work. This m…
Is a policy(s) relating to Clinical Trial Appointments available within your organisation?
☐ Yes - (I would like this information to be provided to me as [paper or electronic copies, or alternatively provision of appropriate web-links – if this information is already available to the public..]
☐ No
If this request is too wide or unclear, I would be grateful if you could contact me as I understand that under the Act, you are required to advise and assist requesters. If any of this information is already in the public domain, please can you direct me to it, with page references and URLs if necessary.
If the release of any of this information is prohibited on the grounds of breach of confidence, I ask that you supply me with copies of the confidentiality agreement and remind you that information should not be treated as confidential if such an agreement has not been signed. I understand that you are required to respond to my request within the 20 working days after you receive this letter. I w…
I look forward to hearing from you.
